# Supplementary material for: Genetic Characterization of Microsporum canis Clinical Isolates in the United States
Source: J Fungi (Basel). 2022 Jun 28;8(7):676. doi: 10.3390/jof8070676 (PMC9321804; doi:10.3390/jof8070676)
Supplement: Supplementary file 1 [file jof-08-00676-s001.zip]

Archive with 2 entries (2 files):
- Supplementary Figures Moskaluk 2022.pdf
- Supplementary Tables Moskaluk 2022.pdf
